# Supplementary material for: Cohort profile: Data standards for cardiac rehabilitation structure and processes for the SWEDEHEART cardiac rehabilitation (SWEDEHEART-CR) registry
Source: PLoS One. 2023 Nov 3;18(11):e0293840. doi: 10.1371/journal.pone.0293840 (PMC10624275; doi:10.1371/journal.pone.0293840)
Supplement: S1 Dataset — (XLSX) [file pone.0293840.s001.xlsx]

## Sheet: Data
	Test	Retest	Test	Retest	Test	Retest	Test	Retest	Test	Retest	Test	Retest	Test	Retest	Test	Retest
	Centre 1	Centre 1	Centre 2	Centre 2	Centre 3	Centre 3	Centre 4	Centre 4	Centre 5	Centre 5	Centre 6	Centre 6	Centre 7	Centre 7	Centre 8	Centre 8
The following professions are included in our CR team:
Nurse	1	1	1	1	1	1	1	1	1	1	1	1	1	1	1	-
Physiotherapist	1	1	1	1	1	1	1	1	1	1	1	1	1	1	1	-
Physician	1	1	1	1	1	1	1	1	1	1	1	1	1	1	1	-
Social worker	1	1	1	1	1	1	1	1	1	1	1	1	1	1	1	-
Psychologist	0	0	0	0	0	0	0	0	0.5	0.5	0	0	0	0	0	-
Dietician/nutritionist	1	1	0.5	0.5	1	1	1	1	0.5	0.5	0	0	1	1	1	-
The CR centre has a medical director with cardiology training who is responsible for the oversight of programme policies and medical procedures	1	1	1	1	1	1	1	1	1	1	1	1	1	1	1	-
Nurses at the CR centre have an individual delegation to titrate dosage/suggest changes in lipid lowering therapy	1	1	1	1	1	1	1	1	1	1	1	1	1	1	1	-
Nurses at the CR centre have an individual delegation to titrate dosage/suggest changes in blood pressure lowering therapy	1	1	1	1	1	1	1	1	1	1	1	1	1	1	1	-
Personnel at the CR centre has training in counselling methods (e.g., motivational interviewing or cognitive behavioural therapy)	0.5	0.5	0.5	0.5	1	1	1	1	0.5	0.5	0.5	0.5	0.5	0.5	1	-
At least one member of the CR team has training in tobacco counselling	0	0	1	1	1	1	1	1	1	1	1	1	0	0	1	-
We have regular interdisciplinary team meetings to discuss patient cases	1	1	1	1	1	1	1	1	0	1	1	1	1	1	1	-
We have regular interdisciplinary team meetings to discuss operational matters such as work routines, quality of care, and to improve the team spirit	1	1	0.5	0.5	1	1	1	1	1	1	1	1	1	1	1	-
We use SWEDEHEART-CR data continuously to follow and improve quality of care at our CR centre	1	1	0.5	0.5	1	1	1	1	1	1	1	1	0.5	0.5	1	-
We follow and act on the patients´ identified modifiable risk factors	1	1	0.5	0.5	1	1	1	1	0.5	1	1	1	1	1	1	-
We follow and act on the patients´ adherence to and effect of pharmacological treatment	1	1	1	1	1	1	1	1	1	1	1	1	1	1	1	-
We strive for continuity in patient-caretaker contact throughout follow-up	1	1	0.5	0.5	1	1	1	1	0.5	1	1	1	0.5	0.5	1	-
We offer the patients´ relatives to attend follow-up visits	1	1	1	1	1	1	1	1	1	0.5	1	1	1	1	1	-
For non-Swedish speaking patients, certified interpreter services are used	1	1	1	1	1	1	1	1	1	1	1	1	1	1	1	-
Nicotine-replacement therapy is offered to smokers	1	1	1	1	1	1	0.5	0.5	1	1	1	1	1	1	1	-
Bupropion, cytisin or varenicline therapy is offered to smokers	0	0	0	0	0	0	1	1	0.5	0.5	1	1	1	1	1	-
Assessment of alcohol consumption is included in routine follow-up	0.5	0.5	1	1	1	1	1	1	0.5	1	1	1	1	1	1	-
We offer participation in supervised exercise-based CR for at least 3 months (24 sessions)	1	1	1	1	0	0	1	1	1	1	1	1	1	1	1	-
For patients with high office blood pressure, we measure home and/or ambulatory blood pressure	1	1	1	1	0.5	0.5	1	1	0.5	1	1	1	0.5	0.5	1	-
Fasting glucose and HbA1c are controlled during follow-up for all patients	1	1	1	1	1	1	1	1	1	1	1	1	1	1	1	-
When fasting glucose and/or HbA1c are inconclusive, oral glucose tolerance test is performed	0	0	1	1	0	0	0	0	1	1	1	1	0	0	1	-
Our cardiologists initiate and optimize treatment for type-2 diabetes	0.5	0.5	0.5	0.5	0	0	1	1	1	1	0.5	0.5	0.5	0.5	1	-
Psychosocial status assessment and management (if needed) are included in routine follow-up	1	1	0.5	0.5	0.5	0.5	1	1	1	1	1	1	1	1	1	-
Vocational counselling and support are included in routine follow-up	0	0	0.5	0.5	0.5	0.5	1	1	1	0.5	1	1	1	1	1	-
We offer interactive patient education as a part of the CR programme	1	1	1	1	1	1	1	1	0	0	1	1	1	1	1	-
Permissible values
No = 0
Partly = 0,5
Yes = 1
